# Supplementary material for: Starch and starch hydrolysates are favorable carbon sources for Bifidobacteria in the human gut
Source: BMC Microbiol. 2015 Mar 1;15:54. doi: 10.1186/s12866-015-0362-3 (PMC4349234; doi:10.1186/s12866-015-0362-3)
Supplement: Additional file 1: — Bifidobacterial strains used in this study. [file 12866_2015_362_MOESM1_ESM.xlsx]

## Sheet: Sheet1
Genomes	Accession number	Abbreviation	Origin	Number of ORFs	Total GH	Starch degrading GH	Percent of GH for starch in genome (%)	GH1	GH2	GH3	GH4	GH5	GH8	GH9	GH10	GH11	GH13	GH15	GH16	GH17	GH18	GH19	GH20	GH23	GH24	GH25	GH26	GH27	GH28	GH29	GH30	GH31	GH32	GH33	GH35	GH36	GH37	GH38	GH39	GH42	GH43	GH44	GH48	GH50	GH51	GH53	GH55	GH57	GH58
Bifidobacterium adolescentis ATCC15703	NC_008618	ATCC15703	human adult intestine	1631	55	15	0.919681	2	3	6	0	2	1	0	0	0	13	0	0	0	0	0	0	0	0	1	1	1	0	0	1	1	2	0	1	2	0	1	0	4	7	0	0	0	2	0	0	0	0
Bifidobacterium animalis subsp.animals ATCC25527	NC_017834	ATCC25527	rat feces	1597	34	15	0.939261	1	2	3	0	1	0	0	0	0	13	0	0	0	0	0	0	2	0	1	0	0	0	0	1	0	1	0	0	3	0	0	0	0	3	0	0	0	1	0	0	0	0
Bifidobacterium animalis subsp.lactis Bb12	NC_017214	BB12	Host, Intestinal microflora	1706	42	16	0.937866	1	2	3	0	1	0	0	0	0	14	0	0	0	0	0	0	2	0	2	0	0	0	0	2	0	1	0	0	3	0	0	0	2	3	0	0	0	2	0	0	0	0
Bifidobacterium animalis subsp.lactis AD011	NC_011835	AD011	Human infant fecal sample	1528	36	13	0.850785	1	2	3	0	1	0	0	0	0	11	0	0	0	0	0	0	0	0	2	0	0	0	0	2	0	1	0	0	3	0	0	0	2	3	0	0	0	1	0	0	0	0
Bifidobacterium animalis subsp.lactis B420	NC_017866	B420	Gastrointestinal tract	1625	39	15	0.923077	1	2	3	0	1	0	0	0	0	13	0	0	0	0	0	0	2	0	2	0	0	0	0	2	0	0	0	0	3	0	0	0	2	3	0	0	0	1	0	0	0	0
Bifidobacterium animalis subsp.lactis Bi-04	GCA_000022705.1	Bi-04	Gastrointestinal tract	1631	35	13	0.797057	1	2	3	0	1	0	0	0	0	11	0	0	0	0	0	0	2	0	2	0	0	0	0	2	1	0	0	0	3	0	0	0	2	0	0	0	0	1	0	0	0	0
Bifidobacterium animalis subsp.lactis Bi-07	NC_017867	Bi-07	Gastrointestinal tract	1661	40	15	0.90307	1	2	3	0	1	0	0	0	0	13	0	0	0	0	0	0	2	0	2	0	0	0	0	2	1	0	0	0	3	0	0	0	2	3	0	0	0	1	0	0	0	0
Bifidobacterium animalis subsp.lactis BLC1	NC_017216	BLC1	Gastrointestinal tract	1622	38	13	0.80148	1	2	3	0	1	0	0	0	0	11	0	0	0	0	0	0	2	0	2	0	0	0	0	2	0	1	0	0	3	0	0	0	2	3	0	0	0	1	0	0	0	0
Bifidobacterium animalis subsp.lactis CNCM I-2494	NC_017215	CNCM I-2494	Gastrointestinal tract	1724	40	15	0.87007	1	2	3	0	1	0	0	0	0	13	0	0	0	0	0	0	2	0	2	0	0	0	0	2	0	1	0	0	3	0	0	0	2	3	0	0	0	1	0	0	0	0
Bifidobacterium animalis subsp.lactis V9	NC_017217	V9	feces of healthy Mongolian infants in China	1636	38	13	0.794621	1	2	3	0	1	0	0	0	0	11	0	0	0	0	0	0	2	0	2	0	0	0	0	2	0	1	0	0	3	0	0	0	2	3	0	0	0	1	0	0	0	0
Bifidobacterium asteroides PRL2011	NC_018720	PRL2011	hindgut	1731	43	4	0.23108	0	2	0	1	1	0	0	0	0	4	0	0	0	0	0	0	2	0	0	0	1	2	1	3	3	1	0	0	2	0	2	0	2	9	0	0	0	2	0	0	0	0
Bifidobacterium bifidum BGN4	NC_017999	BGN4	human feces in Korea	1903	41	8	0.420389	1	3	1	0	0	0	0	0	0	7	0	0	0	0	0	4	3	0	1	0	0	0	1	0	0	0	3	0	1	0	0	0	2	2	0	0	0	1	0	0	0	0
Bifidobacterium bifidum NCIMB 41171	GCA_000155395.1	NCIMB 41171	Human feces	1834	42	8	0.436205	1	3	1	0	0	0	0	0	0	7	0	0	0	0	0	4	0	0	1	0	0	0	1	0	0	0	4	0	1	0	0	0	2	2	0	0	0	1	0	0	0	0
Bifidobacterium bifidum PRL2010	NC_014638	PRL2010	Italian breast fed infant	1767	43	10	0.565931	1	3	1	0	0	0	0	0	0	9	0	0	0	0	0	4	2	0	2	0	0	0	1	0	0	0	3	0	1	0	0	0	2	2	0	0	0	1	0	0	0	0
Bifidobacterium bifidum S17	NC_014616	S17	faeces of a breast-fed infant	1845	34	8	0.433604	1	3	1	0	0	0	0	0	0	7	0	0	0	0	0	0	2	0	1	0	0	0	1	0	0	0	3	0	1	0	0	0	1	2	0	0	0	1	0	0	0	0
Bifidobacterium breve UCC2003	NC_020517	UCC2003	Infant nursing stool	1854	53	16	0.862999	2	5	3	0	2	0	0	0	0	14	0	0	0	1	0	1	0	0	1	0	0	0	0	1	2	2	1	1	2	0	3	0	2	0	0	0	0	0	1	0	0	0
Bifidobacterium longum DJO10A	NC_010816	DJO10A	Healthy young adult's fece	1990	37	9	0.452261	0	1	2	0	1	0	0	0	0	7	0	0	0	0	0	0	0	0	0	0	1	0	0	0	1	1	0	0	1	0	1	0	2	6	0	0	0	4	1	0	0	0
Bifidobacterium longum NCC2705	NC_004307	NCC2705	Infant feces	1805	53	10	0.554017	0	2	3	0	2	0	0	0	0	8	0	0	0	0	0	1	0	0	0	0	1	0	0	1	3	1	0	0	1	0	3	0	2	9	0	0	0	5	1	0	0	0
Bifidobacteirum longum subsp.infantis ATCC15697	NC_017219	ATCC15697	Human infant feces	2577	45	10	0.388048	1	2	3	0	2	0	0	0	0	8	0	0	0	1	0	3	0	0	4	0	0	0	3	0	0	2	2	0	1	0	2	0	3	1	0	0	0	1	0	0	0	0
Bifidobacterium longum subsp.infantis 157F	NC_015053	157F	faeces of a human infant	2070	59	13	0.628019	0	2	5	0	2		0	0	0	11	0	0	0	1	0	1	1	0	1		1	0	0	1	2	1	0	0	1	0	2	0	3	7	0	0	0	4	1	0	0	0
Bifidobacterium longum subsp.infantis JCM1222	NC_014638	JCM1222	human feces in Korea	2641	44	11	0.416509	1	3	2	0	2		0	0	0	9	0	0	0	1	0	3	0	0	4		0	0	3	0	0	2	0	0	1	0	2	0	3	1	0	0	0	1	1	0	0	0
Bifidobacterium longum subsp.longum BBMN68	NC_014656	BBMN68	fecal of centenarian living in longevity area of BaMa, Guangxi, China	1870	60	15	0.802139	0	1	4	0	2	0	0	0	0	13	0	0	0	0	0	1	2	0	1	0	1	0	0	2	2	1	0	0	2	0	2	0	2	11	0	0	0	3	1	0	0	0
Bifidobacterium longum subsp.longum F8	NC_021008	F8	Human fecal, Host, Feces, Gastrointestinal tract	1744	49	12	0.688073	0	2	3	0	2	0	0	0	0	10	0	0	0	0	0	1	0	0	1	0	0	0	0	0	1	1	0	0	2	0	2	0	2	7	0	0	0	4	1	0	0	0
Bifidobacterium longum subsp.longum JCM1217	NC_015067	JCM1217	Intestine of infant	2009	58	15	0.74664	0	2	4	0	1	0	0	0	0	13	0	0	0	0	0	1	2	0	1	0	1	0	0	2	2	1	0	0	2	0	0	0	2	11	0	0	0	4	1	0	0	0
Bifidobacterium longum subsp.longum KACC91563	NC_017221	KACC91563	Feces	2050	52	15	0.731707	0	2	4	0	1	0	0	0	0	13	0	0	0	0	0	1	0	0	0	0	1	0	0	1	2	1	0	0	2	0	0	0	2	8	0	0	0	4	1	0	0	0
[truncated: 56 more columns]
